# Supplementary material for: Biological Cardiovascular Age Derived from Coronary CTA Reports Using a Large Language Model: A Novel Predictor of Major Adverse Cardiovascular Events?
Source: Diagnostics (Basel). 2026 Apr 26;16(9):1298. doi: 10.3390/diagnostics16091298 (PMC13163461; doi:10.3390/diagnostics16091298)
Supplement: Supplementary file 1 [file diagnostics-16-01298-s001.zip]

Archive with 1 entries (1 files):
- diagnostics-4261156-supplementary.pdf
